# Supplementary material for: Quasipaa spinosa-Derived Parvalbumin Attenuates Exercise-Induced Fatigue via Calcium Homeostasis and Oxidative Stress Modulation in Exhaustively Trained Mice
Source: Nutrients. 2025 Jun 19;17(12):2043. doi: 10.3390/nu17122043 (PMC12196480; doi:10.3390/nu17122043)
Supplement: Supplementary file 1 [file nutrients-17-02043-s001.zip]

Archive with 2 entries (2 files):
- Supplementary Material S1.pdf
- Table S1-7.pdf
